# Supplementary material for: Functional specialization of monocot DCL3 and DCL5 proteins through the evolution of the PAZ domain
Source: Nucleic Acids Res. 2022 Apr 5;50(8):4669–84. doi: 10.1093/nar/gkac223 (PMC9071481; doi:10.1093/nar/gkac223)
Supplement: gkac223_Supplemental_Files [file gkac223_supplemental_files.zip]

Archive with 2 entries (2 files):
- Supplementary information_final_220402_proof.pdf
- Supplementary_Table2_The quantitative data and p-values of the triplicate dicing assays.xlsx
