# Supplementary material for: Functional specialization of monocot DCL3 and DCL5 proteins through the evolution of the PAZ domain
Source: Nucleic Acids Res. 2022 Apr 5;50(8):4669–84. doi: 10.1093/nar/gkac223 (PMC9071481; doi:10.1093/nar/gkac223)
Supplement: gkac223_Supplemental_Files [file gkac223_supplemental_files.zip › Supplementary_Table2_The quantitative data and p-values of the triplicate dicing assays.xlsx]

## Sheet: Figure 2
		Fraction cleaved										Fraction cleaved										Fraction cleaved
	time(min)	blunt			1nt overhang						time(min)	blunt			2nt overhang						time(min)	1nt overhang			2nt overhang
		replicate1	replicate2	replicate3	replicate1	replicate2	replicate3	p-value	Bonferroni-corrected p-value			replicate1	replicate2	replicate3	replicate1	replicate2	replicate3	p-value	Bonferroni-corrected p-value			replicate1	replicate2	replicate3	replicate1	replicate2	replicate3	p-value	Bonferroni-corrected p-value
OsDCL3	0	0	0	0	0	0	0				0	0	0	0	0	0	0				0	0	0	0	0	0	0
	5	0.2217	0.298819	0.295463	0.56819	0.626369	0.623652	0.000345308	0.00103593		5	0.2217	0.298819	0.295463	0.562604	0.622919	0.623793	0.000232192	0.000696576		5	0.56819	0.626369	0.623652	0.562604	0.622919	0.623793	0.217982	0.653945
	10	0.308264	0.400108	0.430862	0.719714	0.749589	0.767034	0.00399873	0.0119962		10	0.308264	0.400108	0.430862	0.706721	0.727242	0.757854	0.00456907	0.0137072		10	0.719714	0.749589	0.767034	0.706721	0.727242	0.757854	0.0629832	0.18895
	20	0.528249	0.508671	0.55795	0.845441	0.866935	0.874665	0.00172927	0.00518782		20	0.528249	0.508671	0.55795	0.81455	0.839657	0.850014	0.00213656	0.00640968		20	0.845441	0.866935	0.874665	0.81455	0.839657	0.850014	0.00426554	0.0127966
	30	0.530457	0.602259	0.646252	0.898367	0.915036	0.916325	0.00789027	0.0236708		30	0.530457	0.602259	0.646252	0.863758	0.88102	0.887677	0.00867832	0.026035		30	0.898367	0.915036	0.916325	0.863758	0.88102	0.887677	0.00340152	0.0102046
	45	0.630007	0.68256	0.715089	0.939673	0.94319	0.945216	0.00745578	0.0223674		45	0.630007	0.68256	0.715089	0.896178	0.903695	0.902652	0.0100928	0.0302783		45	0.939673	0.94319	0.945216	0.896178	0.903695	0.902652	0.000832689	0.00249807
	60	0.685622	0.726986	0.751775	0.947577	0.957558	0.954163	0.00547081	0.0164124		60	0.685622	0.726986	0.751775	0.909828	0.909325	0.912932	0.00944707	0.0283412		60	0.947577	0.957558	0.954163	0.909828	0.909325	0.912932	0.00524379	0.0157314
		Fraction cleaved										Fraction cleaved										Fraction cleaved
	time(min)	blunt			1nt overhang				Bonferroni-corrected p-value		time(min)	blunt			2nt overhang						time(min)	1nt overhang			2nt overhang
		replicate1	replicate2	replicate3	replicate1	replicate2	replicate3	p-value				replicate1	replicate2	replicate3	replicate1	replicate2	replicate3	p-value	Bonferroni-corrected p-value			replicate1	replicate2	replicate3	replicate1	replicate2	replicate3	p-value	Bonferroni-corrected p-value
OsDCL5	0	0	0	0	0	0	0				0	0	0	0	0	0	0				0	0	0	0	0	0	0
	5	0.21561	0.271476	0.23515	0.205166	0.312701	0.276609	0.297756	0.893268		5	0.21561	0.271476	0.23515	0.193162	0.309619	0.259988	0.538897	1.61669		5	0.205166	0.312701	0.276609	0.193162	0.309619	0.259988	0.117053	0.351158
	10	0.334861	0.400221	0.36003	0.301584	0.404759	0.408044	0.810077	2.43023		10	0.334861	0.400221	0.36003	0.287741	0.375613	0.363748	0.263152	0.789455		10	0.301584	0.404759	0.408044	0.287741	0.375613	0.363748	0.0804338	0.241301
	20	0.465533	0.529632	0.471208	0.464074	0.543813	0.550937	0.340976	1.02293		20	0.465533	0.529632	0.471208	0.425083	0.520299	0.475985	0.37817	1.13451		20	0.464074	0.543813	0.550937	0.425083	0.520299	0.475985	0.0950708	0.285213
	30	0.600109	0.612599	0.567297	0.588683	0.619738	0.65308	0.458145	1.37444		30	0.600109	0.612599	0.567297	0.545942	0.623554	0.574057	0.621997	1.86599		30	0.588683	0.619738	0.65308	0.545942	0.623554	0.574057	0.242708	0.728124
	45	0.699117	0.697227	0.645594	0.706681	0.711384	0.743726	0.304104	0.912311		45	0.699117	0.697227	0.645594	0.639201	0.715674	0.667694	0.83177	2.49531		45	0.706681	0.711384	0.743726	0.639201	0.715674	0.667694	0.210017	0.63005
	60	0.769202	0.731664	0.720856	0.755171	0.764989	0.814037	0.350304	1.05091		60	0.769202	0.731664	0.720856	0.684144	0.780368	0.707241	0.70846	2.12538		60	0.755171	0.764989	0.814037	0.684144	0.780368	0.707241	0.273965	0.821896
	Fraction cleaved											Fraction cleaved										Fraction cleaved
	time(min)	blunt			1nt overhang						time(min)	blunt			2nt overhang							1nt overhang			2nt overhang
		replicate1	replicate2	replicate3	replicate1	replicate2	replicate3	p-value	Bonferroni-corrected p-value			replicate1	replicate2	replicate3	replicate1	replicate2	replicate3	p-value	Bonferroni-corrected p-value		time(min)	replicate1	replicate2	replicate3	replicate1	replicate2	replicate3	p-value	Bonferroni-corrected p-value
AtDCL3	0	0	0	0	0	0	0				0	0	0	0	0	0	0				0	0	0	0	0	0	0
	5	0.414508	0.319841	0.395662	0.470334	0.34823	0.552101	0.17547	0.52641		5	0.414508	0.319841	0.395662	0.462272	0.404358	0.49605	0.0380886	0.114266		5	0.470334	0.34823	0.552101	0.462272	0.404358	0.49605	0.942178	2.82653
	10	0.492653	0.396767	0.484745	0.548925	0.4269	0.648108	0.177815	0.533445		10	0.492653	0.396767	0.484745	0.521407	0.486977	0.585776	0.0826814	0.248044		10	0.548925	0.4269	0.648108	0.521407	0.486977	0.585776	0.810769	2.43231
	20	0.562705	0.456055	0.54194	0.65066	0.519385	0.770476	0.133016	0.399047		20	0.562705	0.456055	0.54194	0.611254	0.602269	0.712164	0.0821687	0.246506		20	0.65066	0.519385	0.770476	0.611254	0.602269	0.712164	0.921237	2.76371
	30	0.608616	0.487933	0.562949	0.72222	0.600562	0.839988	0.0917284	0.275185		30	0.608616	0.487933	0.562949	0.6689	0.688524	0.79413	0.0893265	0.267979		30	0.72222	0.600562	0.839988	0.6689	0.688524	0.79413	0.9425	2.8275
	45	0.641547	0.535416	0.594526	0.776914	0.682679	0.906765	0.0738031	0.221409		45	0.641547	0.535416	0.594526	0.727585	0.781198	0.865687	0.0740001	0.222		45	0.776914	0.682679	0.906765	0.727585	0.781198	0.865687	0.960171	2.88051
	60	0.65744	0.495643	0.615733	0.798462	0.716303	0.933499	0.0473298	0.14199		60	0.65744	0.495643	0.615733	0.754921	0.794234	0.885588	0.0715507	0.214652		60	0.798462	0.716303	0.933499	0.754921	0.794234	0.885588	0.922948	2.76884

## Sheet: Figure 3
OsDCL3		cleavage from the 5' of sense strand
	time(min)	1ovr-15nt			OH-15nt
		replicate1	replicate2	replicate3	replicate1	replicate2	replicate3	p-value
	0	0	0	0	0	0	0
	5	0.378734	0.380799	0.366094	0.064114	0.075578	0.050851	0.000108156
	10	0.453402	0.446021	0.432763	0.049488	0.055106	0.042046	0.000122059
	20	0.494557	0.485376	0.484923	0.0544	0.066412	0.054255	0.000203168
	30	0.507547	0.498883	0.496051	0.061086	0.074772	0.058253	0.000222466
	45	0.50955	0.506819	0.507003	0.068016	0.078143	0.063293	0.000114695
	60	0.505473	0.487991	0.492738	0.06994	0.086503	0.067746	0.000571695
OsDCL5		cleavage from the 5' of sense strand
	time(min)	Mono-15nt			OH-15nt
		replicate1	replicate2	replicate3	replicate1	replicate2	replicate3	p-value
	0	0	0	0	0	0	0
	5	0.156727	0.158596	0.13524	0.029884	0.02501	0.037317	0.00828154
	10	0.228889	0.222152	0.182678	0.015152	0.016722	0.010021	0.00401649
	20	0.281554	0.293705	0.251908	0.017628	0.019926	0.011945	0.00149707
	30	0.341163	0.343713	0.287459	0.019691	0.020986	0.013995	0.00279854
	45	0.38244	0.377534	0.335306	0.021862	0.024302	0.016703	0.00141135
	60	0.391159	0.395534	0.355151	0.018734	0.023319	0.018091	0.00106089
AtDCL3		cleavage from the 5' of sense strand
	time(min)	1ovr-15nt			OH-15nt
		replicate1	replicate2	replicate3	replicate1	replicate2	replicate3	p-value
	0	0	0	0	0	0	0
	5	0.197085	0.209603	0.178133	0.01344	0.030531	0.01572	0.00135572
	10	0.23124	0.249988	0.220646	0.015603	0.015813	0.017319	0.00169146
	20	0.283668	0.292379	0.258516	0.016583	0.017183	0.018024	0.00160965
	30	0.30705	0.32476	0.293346	0.018566	0.018769	0.018841	0.000987295
	45	0.330649	0.355535	0.319988	0.019617	0.019115	0.019258	0.00112399
	60	0.337794	0.379914	0.338273	0.02723	0.032701	0.020036	0.00117451

## Sheet: Figure 4
OsDCL3	cleavage from the 5' of sense strand
	time(min)	Mono-15nt			Tri-15nt
		replicate1	replicate2	replicate3	replicate1	replicate2	replicate3	p-value
	0	0	0	0	0	0	0
	5	0.244953	0.34721	0.282113	0.225844	0.303288	0.246462	0.0458223
	10	0.348923	0.424933	0.385352	0.305724	0.374332	0.348048	0.0076591
	20	0.431127	0.504431	0.470475	0.385552	0.431909	0.426982	0.0288284
	30	0.46243	0.522736	0.494362	0.427086	0.45282	0.460558	0.0590126
	45	0.482022	0.529368	0.523459	0.433379	0.465232	0.486095	0.0232092
	60	0.486569	0.527477	0.534851	0.441303	0.482111	0.491869	0.000305386
OsDCL5	cleavage from the 5' of sense strand
	time(min)	mono-15nt			Tri-15nt
		replicate1	replicate2	replicate3	replicate1	replicate2	replicate3	p-value
	0	0	0	0	0	0	0
	5	0.119885	0.13193	0.116963	0.019617	0.029155	0.015552	5.0982e-05
	10	0.186057	0.20357	0.17924	0.016196	0.018276	0.019094	0.00181211
	20	0.32691	0.327119	0.287089	0.024886	0.036617	0.034977	0.00285962
	30	0.398848	0.398744	0.359692	0.035547	0.052182	0.053391	0.00248451
	45	0.442703	0.483389	0.431538	0.0556	0.077292	0.079984	0.00175029
	60	0.446243	0.535338	0.491149	0.079565	0.108353	0.104294	0.00202254
AtDCL3	cleavage from the 5' of sense strand
	time(min)	Mono-15nt			Tri-15nt
		replicate1	replicate2	replicate3	replicate1	replicate2	replicate3	p-value
	0	0	0	0	0	0	0
	5	0.29915	0.289161	0.211487	0.258654	0.196321	0.135433	0.0455634
	10	0.372296	0.338206	0.274242	0.29359	0.234609	0.163701	0.00966051
	20	0.459703	0.45904	0.36582	0.342846	0.294698	0.231655	0.00989324
	30	0.522422	0.511665	0.417422	0.365948	0.309359	0.267067	0.00920125
	45	0.5529	0.538425	0.42103	0.383098	0.339296	0.282195	0.0104127
	60	0.555431	0.53758	0.412339	0.377135	0.357716	0.270341	0.00545916

## Sheet: Figure 5
OsDCL3	cleavage from the 5' of sense strand
	time(min)	1ovr-24nt			1ovr3′p-24nt
		replicate1	replicate2	replicate3	replicate1	replicate2	replicate3	p-value
	0	0	0	0	0	0	0
	5	0.343428	0.408233	0.390382	0.036245	0.045794	0.037425	0.00249544
	10	0.453307	0.49049	0.472532	0.037061	0.048146	0.039984	0.00031263
	20	0.52702	0.557081	0.529992	0.04369	0.056388	0.044042	0.00012162
	30	0.565075	0.588951	0.568479	0.046306	0.060528	0.04754	3.12951e-05
	45	0.556542	0.603237	0.576769	0.055798	0.063534	0.050481	0.000478391
	60	0.590307	0.608414	0.589612	0.051407	0.063223	0.052331	1.99256e-05
OsDCL5	cleavage from the 5' of sense strand
	time(min)	1ovr-24nt			1ovr3′p-24nt
		replicate1	replicate2	replicate3	replicate1	replicate2	replicate3	p-value
	0	0	0	0	0	0	0
	5	0.161493	0.227049	0.191271	0.083879	0.088534	0.089184	0.0267135
	10	0.231526	0.288714	0.284069	0.108277	0.116104	0.137918	0.00923983
	20	0.35082	0.388995	0.378128	0.172069	0.1732	0.181372	0.00293142
	30	0.444043	0.456918	0.452247	0.229301	0.206665	0.220321	0.00194224
	45	0.52495	0.521028	0.513619	0.280997	0.246815	0.247254	0.00119977
	60	0.560372	0.563224	0.564905	0.313213	0.278552	0.28109	0.00206163
AtDCL3	cleavage from the 5' of sense strand
	time(min)	1ovr-24nt			1ovr3′p-24nt
		replicate1	replicate2	replicate3	replicate1	replicate2	replicate3	p-value
	0	0	0	0	0	0	0
	5	0.271637	0.217389	0.37108	0.032384	0.034059	0.036204	0.0293624
	10	0.307033	0.268678	0.436669	0.0269066	0.031338	0.03736	0.0242355
	20	0.366919	0.325552	0.53023	0.0307338	0.034088	0.040768	0.0249553
	30	0.405327	0.380586	0.579304	0.0331547	0.038003	0.040948	0.0206204
	45	0.441251	0.446088	0.621045	0.0379601	0.040712	0.041076	0.015625
	60	0.460534	0.46795	0.656421	0.0385912	0.044658	0.039912	0.017144

## Sheet: Figure 6
OsDCL3_PAZ5		Fraction cleaved										Fraction cleaved										Fraction cleaved
	time(min)	blunt			1nt overhang						time(min)	blunt			2nt overhang						time(min)	1nt overhang			2nt overhang
		replicate1	replicate2	replicate3	replicate1	replicate2	replicate3	p-value	Bonferroni-corrected p-value			replicate1	replicate2	replicate3	replicate1	replicate2	replicate3	p-value	Bonferroni-corrected p-value			replicate1	replicate2	replicate3	replicate1	replicate2	replicate3	p-value	Bonferroni-corrected p-value
	0	0	0	0	0	0	0				0	0	0	0	0	0	0				0	0	0	0	0	0	0
	5	0.27554	0.230753	0.197462	0.341585	0.296899	0.227312	0.0465664	0.139699		5	0.27554	0.230753	0.197462	0.287296	0.22149	0.19923	0.836766	2.5103		5	0.341585	0.296899	0.227312	0.287296	0.22149	0.19923	0.0615518	0.184655
	10	0.409806	0.352089	0.300579	0.448908	0.401001	0.290412	0.291543	0.874629		10	0.409806	0.352089	0.300579	0.348504	0.302685	0.22216	0.0173792	0.0521376		10	0.448908	0.401001	0.290412	0.348504	0.302685	0.22216	0.0133509	0.0400528
	20	0.556808	0.488356	0.391507	0.604578	0.541862	0.381583	0.271628	0.814885		20	0.556808	0.488356	0.391507	0.433527	0.39887	0.284762	0.00828768	0.024863		20	0.604578	0.541862	0.381583	0.433527	0.39887	0.284762	0.0240688	0.0722065
	30	0.664063	0.564815	0.467119	0.706266	0.641126	0.488219	0.10158	0.304741		30	0.664063	0.564815	0.467119	0.485844	0.447655	0.351552	0.0219248	0.0657743		30	0.706266	0.641126	0.488219	0.485844	0.447655	0.351552	0.0176154	0.0528461
	45	0.735859	0.652497	0.530437	0.784709	0.738532	0.578347	0.0399287	0.119786		45	0.735859	0.652497	0.530437	0.525971	0.506889	0.404571	0.0240917	0.0722751		45	0.784709	0.738532	0.578347	0.525971	0.506889	0.404571	0.0125692	0.0377076
	60	0.767844	0.68395	0.574074	0.797188	0.760029	0.643847	0.0574874	0.172462		60	0.767844	0.68395	0.574074	0.534293	0.509922	0.440676	0.025038	0.075114		60	0.797188	0.760029	0.643847	0.534293	0.509922	0.440676	0.00573449	0.0172035
		Fraction cleaved										Fraction cleaved										Fraction cleaved
OsDCL5_PAZ3	time(min)	blunt			1nt overhang						time(min)	blunt			2nt overhang						time(min)	1nt overhang			2nt overhang
		replicate1	replicate2	replicate3	replicate1	replicate2	replicate3	p-value	Bonferroni-corrected p-value			replicate1	replicate2	replicate3	replicate1	replicate2	replicate3	p-value	Bonferroni-corrected p-value			replicate1	replicate2	replicate3	replicate1	replicate2	replicate3	p-value	Bonferroni-corrected p-value
	0	0	0	0	0	0	0				0	0	0	0	0	0	0				0	0	0	0	0	0	0
	5	0.134899	0.141739	0.042338	0.212897	0.196292	0.077623	0.0454344	0.136303		5	0.134899	0.141739	0.042338	0.135957	0.120692	0.053555	0.787855	2.36357		5	0.212897	0.196292	0.077623	0.135957	0.120692	0.053555	0.0773992	0.232198
	10	0.154498	0.179212	0.050326	0.266082	0.261587	0.087411	0.0708737	0.212621		10	0.154498	0.179212	0.050326	0.136721	0.161901	0.063911	0.561139	1.68342		10	0.266082	0.261587	0.087411	0.136721	0.161901	0.063911	0.116295	0.348886
	20	0.189343	0.219491	0.059005	0.3464	0.345792	0.115055	0.0632567	0.18977		20	0.189343	0.219491	0.059005	0.188984	0.233886	0.097382	0.261746	0.785238		20	0.3464	0.345792	0.115055	0.188984	0.233886	0.097382	0.145656	0.436969
	30	0.223381	0.24455	0.073262	0.414111	0.417155	0.14106	0.0643029	0.192909		30	0.223381	0.24455	0.073262	0.250648	0.284606	0.124139	0.0287079	0.0861237		30	0.414111	0.417155	0.14106	0.250648	0.284606	0.124139	0.14426	0.432781
	45	0.254112	0.281017	0.082909	0.482314	0.494751	0.192514	0.0388922	0.116677		45	0.254112	0.281017	0.082909	0.317441	0.367973	0.169643	0.00970138	0.0291042		45	0.482314	0.494751	0.192514	0.317441	0.367973	0.169643	0.132123	0.396369
	60	0.281727	0.306379	0.092836	0.553203	0.554959	0.243739	0.0262539	0.0787617		60	0.281727	0.306379	0.092836	0.374138	0.422931	0.213055	0.00625998	0.0187799		60	0.553203	0.554959	0.243739	0.374138	0.422931	0.213055	0.121368	0.364105
AtDCL3_PAZ3		Fraction cleaved										Fraction cleaved										Fraction cleaved
	Time(min)	BLT			1ovr						Time(min)	BLT			2ovr						Time(min)	1ovr			2ovr
		replicate1	replicate2	replicate3	replicate1	replicate2	replicate3	p-value	Bonferroni-corrected p-value			replicate1	replicate2	replicate3	replicate1	replicate2	replicate3	p-value	Bonferroni-corrected p-value			replicate1	replicate2	replicate3	replicate1	replicate2	replicate3	p-value	Bonferroni-corrected p-value
	0	0	0	0	0	0	0				0	0	0	0	0	0	0				0	0	0	0	0	0	0
	5	0.107386	0.151344	0.074549	0.50928	0.50928	0.512148	0.00331488	0.00994464		5	0.107386	0.151344	0.074549	0.591769	0.591769	0.637873	0.00521247	0.0156374		5	0.50928	0.50928	0.512148	0.591769	0.591769	0.637873	0.0214119	0.0642356
	10	0.151027	0.204662	0.0988269	0.617847	0.617847	0.637058	0.0058186	0.0174558		10	0.151027	0.204662	0.0988269	0.707369	0.707369	0.758252	0.00638282	0.0191485		10	0.617847	0.617847	0.637058	0.707369	0.707369	0.758252	0.0109449	0.0328347
	20	0.190323	0.270981	0.120085	0.713337	0.713337	0.735015	0.00883816	0.0265145		20	0.190323	0.270981	0.120085	0.8001	0.8001	0.849186	0.00859096	0.0257729		20	0.713337	0.713337	0.735015	0.8001	0.8001	0.849186	0.00895363	0.0268609
	30	0.231173	0.29093	0.144798	0.758635	0.758635	0.774185	0.00751164	0.0225349		30	0.231173	0.29093	0.144798	0.82874	0.82874	0.887733	0.00933161	0.0279948		30	0.758635	0.758635	0.774185	0.82874	0.82874	0.887733	0.0280793	0.084238
	45	0.230305	0.305078	0.158871	0.785602	0.785602	0.806454	0.00733188	0.0219956		45	0.230305	0.305078	0.158871	0.869044	0.869044	0.903755	0.00647339	0.0194202		45	0.785602	0.785602	0.806454	0.869044	0.869044	0.903755	0.00274095	0.00822286
	60	0.230917	0.320207	0.169195	0.779455	0.779455	0.811668	0.00912111	0.0273633		60	0.230917	0.320207	0.169195	0.852848	0.852848	0.878905	0.00669814	0.0200944		60	0.779455	0.779455	0.811668	0.852848	0.852848	0.878905	0.000826369	0.00247911
AtDCL3_PAZ5		Fraction cleaved										Fraction cleaved										Fraction cleaved
	Time(min)	BLT			1ovr						Time(min)	BLT			2ovr						Time(min)	1ovr			2ovr
		replicate1	replicate2	replicate3	replicate1	replicate2	replicate3	p-value	Bonferroni-corrected p-value			replicate1	replicate2	replicate3	replicate1	replicate2	replicate3	p-value	Bonferroni-corrected p-value			replicate1	replicate2	replicate3	replicate1	replicate2	replicate3	p-value	Bonferroni-corrected p-value
	0	0	0	0	0	0	0				0	0	0	0	0	0	0				0	0	0	0	0	0	0
	5	0.643077	0.831042	0.547169	0.504519	0.801606	0.506978	0.183684	0.551051		5	0.643077	0.831042	0.547169	0.461795	0.764946	0.46212	0.0898232	0.26947		5	0.504519	0.801606	0.506978	0.461795	0.764946	0.46212	0.00349601	0.010488
	10	0.757577	0.914491	0.721167	0.655279	0.884747	0.673253	0.110568	0.331703		10	0.757577	0.914491	0.721167	0.629817	0.878689	0.610577	0.0836313	0.250894		10	0.655279	0.884747	0.673253	0.629817	0.878689	0.610577	0.199303	0.597909
	20	0.85785	0.956247	0.865754	0.757195	0.934971	0.801145	0.113475	0.340425		20	0.85785	0.956247	0.865754	0.677333	0.929766	0.754943	0.140429	0.421287		20	0.757195	0.934971	0.801145	0.677333	0.929766	0.754943	0.179871	0.539612
	30	0.88735	0.964718	0.896584	0.788624	0.949759	0.858011	0.178789	0.536367		30	0.88735	0.964718	0.896584	0.761389	0.937917	0.802865	0.106525	0.319574		30	0.788624	0.949759	0.858011	0.761389	0.937917	0.802865	0.131466	0.394398
	45	0.907965	0.968031	0.911967	0.825933	0.955014	0.884253	0.190536	0.571608		45	0.907965	0.968031	0.911967	0.777202	0.941076	0.827566	0.115006	0.345017		45	0.825933	0.955014	0.884253	0.777202	0.941076	0.827566	0.0937867	0.28136
	60	0.908556	0.965295	0.916014	0.829469	0.953558	0.882387	0.171606	0.514817		60	0.908556	0.965295	0.916014	0.765109	0.93061	0.811377	0.0975877	0.292763		60	0.829469	0.953558	0.882387	0.765109	0.93061	0.811377	0.0724635	0.217391

## Sheet: Figure 7
OsDCL3_PAZ5		cleavage from the 5' of sense strand
	time(min)	Mono-15nt			Tri-15nt
		replicate1	replicate2	replicate3	replicate1	replicate2	replicate3	p-value
	0	0	0	0	0	0	0
	5	0.260132	0.237846	0.221153	0.131278	0.123216	0.094658	0.00127115
	10	0.342847	0.312459	0.299621	0.152497	0.153461	0.114256	0.00296492
	20	0.440644	0.428892	0.399376	0.207312	0.207749	0.16533	0.00033267
	30	0.484571	0.47936	0.45327	0.237391	0.238399	0.200479	0.000191307
	45	0.52084	0.52057	0.500178	0.264409	0.262383	0.225044	0.000512735
	60	0.523443	0.523398	0.516844	0.273726	0.274862	0.244818	0.000884392
OsDCL5_PAZ3		cleavage from the 5' of sense strand
	time(min)	Mono-15nt			Tri-15nt
		replicate1	replicate2	replicate3	replicate1	replicate2	replicate3	p-value
	0	0	0	0	0	0	0
	5	0.13887	0.125529	0.02307	0.105715	0.101444	0.017352	0.121516
	10	0.167264	0.136016	0.028074	0.12076	0.11794	0.01787	0.152175
	20	0.217169	0.169389	0.042256	0.158653	0.148196	0.026873	0.143618
	30	0.259267	0.201043	0.057961	0.18095	0.176833	0.033264	0.142039
	45	0.300231	0.234774	0.074612	0.21468	0.198449	0.05785	0.152475
	60	0.321349	0.25518	0.099704	0.238881	0.230715	0.099134	0.278479
		cleavage from the 5' of sense strand
	Time(min)	MonoP-15nt			TriP-15nt
		replicate1	replicate2	replicate3	replicate1	replicate2	replicate3	p-value
AtDCL3_PAZ3	0	0	0	0	0	0	0
	5	0.18924	0.239541	0.254134	0.156513	0.204316	0.198449	0.0297544
	10	0.255636	0.304992	0.291893	0.197786	0.24924	0.23388	0.000161799
	20	0.299898	0.368261	0.337856	0.231431	0.283269	0.265056	0.00427519
	30	0.322437	0.396316	0.360281	0.25917	0.299698	0.289032	0.0166063
	45	0.334688	0.406577	0.380729	0.265693	0.321175	0.302891	0.0037302
	60	0.324001	0.403555	0.365759	0.266426	0.312204	0.304946	0.0228761
		cleavage from the 5' of sense strand
AtDCL3_PAZ5	Time(min)	MonoP-15nt			TriP-15nt
		replicate1	replicate2	replicate3	replicate1	replicate2	replicate3	p-value
	0	0	0	0	0	0	0
	5	0.36696	0.364671	0.355	0.0960242	0.100212	0.0910169	7.08228e-05
	10	0.505058	0.483592	0.488066	0.106715	0.104789	0.106002	0.000244514
	20	0.552084	0.522858	0.544117	0.113211	0.126926	0.117927	0.000917022
	30	0.580843	0.555141	0.557686	0.117495	0.126697	0.119211	0.000547013
	45	0.587611	0.561381	0.561043	0.113604	0.114749	0.11849	0.000471971
	60	0.561872	0.557678	0.538604	0.109163	0.123412	0.125845	0.000709232

## Sheet: Supplementary Figure 3
		Fraction cleaved
OsDCL3	Time(min)	BLT(B)			OVR(B)
		replicate1	replicate2	replicate3	replicate1	replicate2	replicate3	p-value
	0	0	0	0	0	0	0
	5	0.235956	0.291362	0.33421	0.699877	0.642198	0.752447	0.0063259
	10	0.347295	0.398282	0.464281	0.84437	0.755101	0.882727	0.00903441
	20	0.466537	0.567779	0.59271	0.916694	0.82122	0.937861	0.025424
	30	0.557939	0.678399	0.685122	0.942653	0.853578	0.955733	0.0446829
	45	0.624521	0.773139	0.749399	0.956308	0.874169	0.962384	0.0839052
	60	0.680428	0.809905	0.789449	0.943574	0.891282	0.966882	0.0802467
		Fraction cleaved
OsDCL5	Time(min)	BLT(B)			OVR(B)
		replicate1	replicate2	replicate3	replicate1	replicate2	replicate3	p-value
	0	0	0	0	0	0	0
	5	0.236783	0.247987	0.129148	0.207274	0.239761	0.171236	0.951714
	10	0.366065	0.376792	0.204325	0.313704	0.348746	0.231393	0.528233
	20	0.527281	0.53293	0.330452	0.434024	0.467301	0.364013	0.391303
	30	0.626962	0.624049	0.388539	0.526991	0.569371	0.442465	0.538698
	45	0.703092	0.705741	0.432024	0.600216	0.644403	0.508673	0.644472
	60	0.747606	0.73878	0.47004	0.641472	0.691506	0.537748	0.632063
		Fraction cleaved
AtDCL3	Time(min)	BLT(B)			OVR(B)
		replicate1	replicate2	replicate3	replicate1	replicate2	replicate3	p-value
	0	0	0	0	0	0	0
	5	0.289712	0.290309	0.426167	0.459276	0.352783	0.621933	0.0729173
	10	0.355338	0.355153	0.486995	0.52922	0.424388	0.679652	0.0633074
	20	0.375007	0.37352	0.510982	0.578076	0.472899	0.72847	0.0431139
	30	0.408122	0.398166	0.547102	0.608495	0.50478	0.766167	0.0371807
	45	0.402787	0.413114	0.540786	0.626335	0.517753	0.782402	0.0475513
	60	0.404871	0.410499	0.535906	0.624827	0.526504	0.779898	0.0388823

## Sheet: Supplementary Figure 4
OsDCL3		cleavage from the 5' of sense strand
	Time(min)	MonoP(B)-15nt			TriP(B)-15nt
		replicate1	replicate2	replicate3	replicate1	replicate2	replicate3	p-value
	0	0	0	0	0	0	0
	5	0.411553	0.484815	0.432396	0.381959	0.420309	0.400664	0.0655077
	10	0.50009	0.537087	0.496447	0.477602	0.50805	0.497142	0.201081
	20	0.567747	0.573581	0.531708	0.552687	0.547648	0.558612	0.798108
	30	0.591544	0.571575	0.549456	0.570397	0.567221	0.578867	0.938135
	45	0.595148	0.594534	0.557383	0.588611	0.581021	0.594497	0.753918
	60	0.601755	0.600118	0.583506	0.59993	0.586165	0.581483	0.277061
OsDCL5		cleavage from the 5' of sense strand
	Time(min)	MonoP(B)-15nt			TriP(B)-15nt
		replicate1	replicate2	replicate3	replicate1	replicate2	replicate3	p-value
	0	0	0	0	0	0	0
	5	0.0765909	0.112229	0.118911	0.0251199	0.0490646	0.0249011	0.0317075
	10	0.113646	0.19029	0.198077	0.0345261	0.0366948	0.0304422	0.0398441
	20	0.199858	0.292804	0.293988	0.0560372	0.0644308	0.053264	0.0215024
	30	0.25155	0.358613	0.348393	0.0728194	0.0838306	0.0684996	0.0176356
	45	0.311243	0.412612	0.402931	0.0878645	0.0958206	0.0806866	0.0122292
	60	0.366916	0.430633	0.413999	0.0973107	0.106378	0.0930051	0.00335116
AtDCL3		cleavage from the 5' of sense strand
	Time(min)	MonoP(B)-15nt			TriP(B)-15nt
		replicate1	replicate2	replicate3	replicate1	replicate2	replicate3	p-value
	0	0	0	0	0	0	0
	5	0.214037	0.165914	0.278608	0.206828	0.153289	0.256436	0.0852839
	10	0.238808	0.178924	0.336277	0.242627	0.182884	0.297406	0.542755
	20	0.263542	0.205862	0.395726	0.276954	0.218288	0.33827	0.697248
	30	0.283401	0.217931	0.409369	0.297038	0.221613	0.354691	0.618068
	45	0.29799	0.22984	0.423158	0.30824	0.23545	0.357392	0.568634
	60	0.30372	0.239926	0.428265	0.311821	0.232992	0.376357	0.447181

## Sheet: Supplementary Figure 6
OsDCL3_PAZ5		cleavage from the 5' of sense strand
	time(min)	1ovr-24nt			1ovr3′p-24nt
		replicate1	replicate2	replicate3	replicate1	replicate2	replicate3	p-value
	0	0	0	0	0	0	0
	5	0.24731	0.221509	0.17021	0.125201	0.069816	0.102837	0.0440745
	10	0.316408	0.28521	0.213131	0.154239	0.088722	0.116708	0.0354732
	20	0.421466	0.38615	0.277357	0.203779	0.118893	0.16122	0.0459094
	30	0.491893	0.451776	0.360969	0.235525	0.159621	0.19408	0.0235438
	45	0.543336	0.521326	0.427935	0.276248	0.201695	0.236551	0.0199806
	60	0.556927	0.535751	0.478112	0.273498	0.247644	0.271224	0.0101391
OsDCL5_PAZ3		cleavage from the 5' of sense strand
	time(min)	1ovr-24nt			1ovr3′p-24nt
		replicate1	replicate2	replicate3	replicate1	replicate2	replicate3	p-value
	0	0	0	0	0	0	0
	5	0.150696	0.139747	0.059188	0.03094	0.028748	0.032353	0.101263
	10	0.184119	0.182802	0.064657	0.031056	0.027105	0.03309	0.10932
	20	0.237588	0.238956	0.084884	0.036637	0.032807	0.043074	0.109068
	30	0.283069	0.286626	0.101263	0.041949	0.036589	0.049263	0.107157
	45	0.329993	0.339668	0.138941	0.045024	0.043856	0.055215	0.0847795
	60	0.377621	0.37831	0.174888	0.048955	0.04456	0.06451	0.0728719
AtDCL3_PAZ3		cleavage from the 5' of sense strand
	Time(min)	1ovr-24nt			1ovr3′p-24nt
		replicate1	replicate2	replicate3	replicate1	replicate2	replicate3	p-value
	0	0	0	0	0	0	0
	5	0.307096	0.356929	0.309216	0.0374858	0.0401048	0.0246488	0.00229443
	10	0.362513	0.408843	0.383361	0.0329093	0.0354846	0.0199889	0.00138428
	20	0.413555	0.481877	0.434553	0.0350739	0.0375232	0.0222965	0.00212704
	30	0.442202	0.493274	0.455233	0.0362798	0.0372514	0.0221838	0.00112327
	45	0.453157	0.507465	0.478542	0.0371951	0.0355552	0.0242837	0.00135966
	60	0.453366	0.513263	0.49019	0.0371124	0.0327851	0.0241586	0.00182883
		cleavage from the 5' of sense strand
AtDCL3_PAZ5	Time(min)	1ovr-24nt			1ovr3′p-24nt
		replicate1	replicate2	replicate3	replicate1	replicate2	replicate3	p-value
	0	0	0	0	0	0	0
	5	0.368442	0.560477	0.377262	0.303485	0.437259	0.30015	0.0379881
	10	0.466717	0.619959	0.484371	0.428894	0.514188	0.404666	0.0639901
	20	0.541117	0.664058	0.563171	0.488204	0.555449	0.499797	0.0482449
	30	0.555044	0.672729	0.599508	0.502056	0.551088	0.543516	0.0754289
	45	0.58588	0.669937	0.637986	0.522086	0.564822	0.564014	0.0227689
	60	0.583468	0.678823	0.627103	0.51827	0.585414	0.549087	0.0105219

## Sheet: Figure 2E and S3E
	substrate	1ovr(GA-GG)		2ovr(GA-GA)		OVR(B)(AU-GA)
AtDCL3	replicate1	1.88421	1	1.07624	1	2.47697	1
	replicate2	2.36908	1	1.37753	1	2.42537	1
	replicate3	1.36281	1	0.911878	1	2.43367	1
	mean	1.87204		1.12188		2.44534
	SD	0.410898		0.192823		0.0226233
	p-value(with 1)		0.0953922		0.465688		0.00012248
OsDCL3	substrate	1ovr(GA-GG)		2ovr(GA-GA)		OVR(B)(AU-GA)
	replicate1	1.74258	1	0.944346	1	2.59188	1
	replicate2	1.61737	1	0.779741	1	2.59463	1
	replicate3	1.65227	1	0.802839	1	2.6174	1
	mean	1.67074		0.842308		2.6013
	SD	0.0527604		0.0727649		0.0114364
	p-value(with 1)		0.0030794		0.092006		2.55024e-05
OsDCL5	substrate	1ovr(GA-GG)		2ovr(GA-GA)		OVR(B)(AU-GA)
	replicate1	2.87666	1	1.58238	1	12.9863	1
	replicate2	2.83001	1	1.47975	1	14.131	1
	replicate3	2.26749	1	1.28997	1	9.26213	1
	mean	2.65805		1.4507		12.1265
	SD	0.276825		0.121127		2.07861
	p-value(with 1)		0.0136527		0.0342687		0.0170064
